# Supplementary material for: Highly Pathogenic Avian Influenza A(H5N1) Outbreaks in West Java Indonesia 2015–2016: Clinical Manifestation and Associated Risk Factors
Source: Microorganisms. 2019 Sep 6;7(9):327. doi: 10.3390/microorganisms7090327 (PMC6788193; doi:10.3390/microorganisms7090327)
Supplement: Supplementary file 2 [file microorganisms-07-00327-s002.zip]

Archive with 1 entries (1 files):
- microorganisms-531346-supplementary.xlsx
